# Supplementary material for: Thermal, Mechanical, Morphological, and Piezoresistive Properties of Poly(ethylene-co-methacrylic acid) (EMAA) with Carbon Nanotubes and Expanded Graphite
Source: Nanomaterials (Basel). 2025 Jun 26;15(13):994. doi: 10.3390/nano15130994 (PMC12250855; doi:10.3390/nano15130994)
Supplement: Supplementary file 1 [file nanomaterials-15-00994-s001.zip]

Archive with 1 entries (1 files):
- nanomaterials-3648534-supplementary.pdf
